# Supplementary material for: Identification of B-Cell Epitopes of HspA from Helicobacter pylori and Detection of Epitope Antibody Profiles in Naturally Infected Persons
Source: Vaccines (Basel). 2021 Dec 31;10(1):65. doi: 10.3390/vaccines10010065 (PMC8779794; doi:10.3390/vaccines10010065)
Supplement: Supplementary file 1 [file vaccines-10-00065-s001.zip]

Archive with 3 entries (2 files):
- Supplementary Tables/
- Supplementary Tables/Table S1  Conservative analysis of amino acid sequence of HP11 epitope peptide.xlsx
- Supplementary Tables/Table S2  Conservative analysis of amino acid sequence of HP19 epitope peptide.xlsx
