# Supplementary material for: Identification of B-Cell Epitopes of HspA from Helicobacter pylori and Detection of Epitope Antibody Profiles in Naturally Infected Persons
Source: Vaccines (Basel). 2021 Dec 31;10(1):65. doi: 10.3390/vaccines10010065 (PMC8779794; doi:10.3390/vaccines10010065)
Supplement: Supplementary file 1 [file vaccines-10-00065-s001.zip › Supplementary Tables/Table S2 Conservative analysis of amino acid sequence of HP19 epitope peptide.xlsx]

## Sheet: HP19
Description	Scientific Name	Max Score	Total Score	Query Cover	E value	Per. ident	Acc. Len	Accession
heat shock protein [Helicobacter pylori]	Helicobacter pylori	37.1	37.1	1	0.0009	100	139	QLT73824.1
heat shock protein [Helicobacter pylori]	Helicobacter pylori	37.1	37.1	1	0.0009	100	137	CAH17391.1
heat shock protein [Helicobacter pylori]	Helicobacter pylori	37.1	37.1	1	0.0009	100	137	QLT73819.1
heat shock protein [Helicobacter pylori]	Helicobacter pylori	37.1	37.1	1	0.0009	100	133	QLT73818.1
heat shock protein [Helicobacter pylori]	Helicobacter pylori	37.1	37.1	1	0.0009	100	133	QLT73821.1
heat shock protein [Helicobacter pylori]	Helicobacter pylori	37.1	37.1	1	0.0009	100	133	QLT73823.1
heat shock protein [Helicobacter pylori]	Helicobacter pylori	37.1	37.1	1	0.0009	100	130	QLT73822.1
heat shock protein [Helicobacter pylori]	Helicobacter pylori	37.1	37.1	1	0.0009	100	129	CAH17394.1
heat shock protein [Helicobacter pylori]	Helicobacter pylori	37.1	37.1	1	0.0009	100	129	CAH17389.1
heat shock protein [Helicobacter pylori]	Helicobacter pylori	37.1	37.1	1	0.0009	100	129	CAH17388.1
heat shock protein [Helicobacter pylori]	Helicobacter pylori	37.1	37.1	1	0.0009	100	128	CAH17424.1
heat shock protein [Helicobacter pylori]	Helicobacter pylori	37.1	37.1	1	0.0009	100	128	CAH17425.1
heat shock protein [Helicobacter pylori]	Helicobacter pylori	37.1	37.1	1	0.0009	100	128	CAH17426.1
heat shock protein [Helicobacter pylori]	Helicobacter pylori	37.1	37.1	1	0.0009	100	128	CAH17408.1
heat shock protein [Helicobacter pylori]	Helicobacter pylori	37.1	37.1	1	0.0009	100	128	CAH17423.1
heat shock protein [Helicobacter pylori]	Helicobacter pylori	37.1	37.1	1	0.0009	100	126	CAH17387.1
co-chaperone GroES [Helicobacter pylori]	Helicobacter pylori	37.1	37.1	1	0.0009	100	123	QEF40173.1
heat shock protein [Helicobacter pylori]	Helicobacter pylori	37.1	37.1	1	0.0009	100	123	CAH17393.1
co-chaperone GroES [Helicobacter pylori]	Helicobacter pylori	37.1	37.1	1	0.0009	100	121	WP_212869246.1
heat shock protein [Helicobacter pylori]	Helicobacter pylori	37.1	37.1	1	0.0009	100	121	CAH17392.1
heat shock protein [Helicobacter pylori]	Helicobacter pylori	37.1	37.1	1	0.0009	100	120	CAQ30456.1
co-chaperone GroES [Helicobacter pylori]	Helicobacter pylori	37.1	37.1	1	0.0009	100	120	WP_128031380.1
co-chaperone GroES [Helicobacter pylori]	Helicobacter pylori	37.1	37.1	1	0.0009	100	120	WP_000671960.1
co-chaperone GroES [Helicobacter pylori]	Helicobacter pylori	37.1	37.1	1	0.0009	100	120	WP_154404799.1
co-chaperone GroES [Helicobacter pylori]	Helicobacter pylori	37.1	37.1	1	0.0009	100	120	WP_120929805.1
co-chaperone GroES [Helicobacter pylori]	Helicobacter pylori	37.1	37.1	1	0.0009	100	120	WP_000671967.1
co-chaperone GroES [Helicobacter pylori]	Helicobacter pylori	37.1	37.1	1	0.0009	100	120	WP_120918290.1
co-chaperone GroES [Helicobacter pylori]	Helicobacter pylori	37.1	37.1	1	0.0009	100	119	WP_128043586.1
co-chaperone GroES [Helicobacter pylori]	Helicobacter pylori	37.1	37.1	1	0.0009	100	119	WP_120968617.1
co-chaperone GroES [Helicobacter pylori]	Helicobacter pylori	37.1	37.1	1	0.0009	100	118	WP_127920081.1
co-chaperone GroES [Helicobacter pylori]	Helicobacter pylori	37.1	37.1	1	0.0009	100	118	WP_097721128.1
co-chaperone GroES [Helicobacter pylori]	Helicobacter pylori	37.1	37.1	1	0.0009	100	118	WP_000671958.1
co-chaperone GroES [Helicobacter pylori]	Helicobacter pylori	37.1	37.1	1	0.0009	100	118	WP_033584603.1
co-chaperone GroES [Helicobacter pylori]	Helicobacter pylori	37.1	37.1	1	0.0009	100	118	WP_001957851.1
co-chaperone GroES [Helicobacter pylori]	Helicobacter pylori	37.1	37.1	1	0.0009	100	118	WP_041050349.1
co-chaperone GroES [Helicobacter pylori]	Helicobacter pylori	37.1	37.1	1	0.0009	100	118	WP_140615097.1
co-chaperone GroES [Helicobacter pylori]	Helicobacter pylori	37.1	37.1	1	0.0009	100	118	WP_120830904.1
co-chaperone GroES [Helicobacter pylori]	Helicobacter pylori	37.1	37.1	1	0.0009	100	118	WP_140476495.1
co-chaperone GroES [Helicobacter pylori]	Helicobacter pylori	37.1	37.1	1	0.0009	100	118	WP_108374466.1
co-chaperone GroES [Helicobacter pylori]	Helicobacter pylori	37.1	37.1	1	0.0009	100	118	WP_033612622.1
co-chaperone GroES [Helicobacter pylori]	Helicobacter pylori	37.1	37.1	1	0.0009	100	118	WP_154569771.1
co-chaperone GroES [Helicobacter pylori]	Helicobacter pylori	37.1	37.1	1	0.0009	100	118	WP_001940784.1
co-chaperone GroES [Helicobacter pylori]	Helicobacter pylori	37.1	37.1	1	0.0009	100	118	WP_165533553.1
10 kDa chaperonin [Helicobacter pylori CPY1124]	Helicobacter pylori CPY1124	37.1	37.1	1	0.0009	100	118	EJB17047.1
co-chaperone GroES [Helicobacter pylori]	Helicobacter pylori	37.1	37.1	1	0.0009	100	118	WP_101005504.1
co-chaperone GroES [Helicobacter pylori]	Helicobacter pylori	37.1	37.1	1	0.0009	100	118	WP_120865472.1
co-chaperone GroES [Helicobacter pylori]	Helicobacter pylori	37.1	37.1	1	0.0009	100	118	WP_165526433.1
co-chaperone GroES [Helicobacter pylori]	Helicobacter pylori	37.1	37.1	1	0.0009	100	118	WP_039087060.1
co-chaperone GroES [Helicobacter pylori]	Helicobacter pylori	37.1	37.1	1	0.0009	100	118	WP_096411761.1
co-chaperone GroES [Helicobacter pylori]	Helicobacter pylori	37.1	37.1	1	0.0009	100	118	WP_154423426.1
heat shock protein A [Helicobacter pylori]	Helicobacter pylori	37.1	37.1	1	0.0009	100	118	AET81159.1
co-chaperone GroES [Helicobacter pylori]	Helicobacter pylori	37.1	37.1	1	0.0009	100	118	WP_000671937.1
co-chaperone GroES [Helicobacter pylori]	Helicobacter pylori	37.1	37.1	1	0.0009	100	118	WP_000671961.1
co-chaperone GroES [Helicobacter pylori]	Helicobacter pylori	37.1	37.1	1	0.0009	100	118	WP_203052543.1
co-chaperone GroES [Helicobacter pylori]	Helicobacter pylori	37.1	37.1	1	0.0009	100	118	WP_180449556.1
co-chaperone GroES [Helicobacter pylori]	Helicobacter pylori	37.1	37.1	1	0.0009	100	118	WP_120972072.1
co-chaperone GroES [Helicobacter pylori]	Helicobacter pylori	37.1	37.1	1	0.0009	100	118	WP_212870876.1
co-chaperone GroES [Helicobacter pylori]	Helicobacter pylori	37.1	37.1	1	0.0009	100	118	WP_052919905.1
co-chaperone GroES [Helicobacter pylori]	Helicobacter pylori	37.1	37.1	1	0.0009	100	118	WP_000671946.1
co-chaperone GroES [Helicobacter pylori]	Helicobacter pylori	37.1	37.1	1	0.0009	100	118	WP_024774040.1
co-chaperone GroES [Helicobacter pylori]	Helicobacter pylori	37.1	37.1	1	0.0009	100	118	WP_021436792.1
co-chaperone GroES [Helicobacter pylori]	Helicobacter pylori	37.1	37.1	1	0.0009	100	118	WP_000671925.1
co-chaperone GroES [Helicobacter pylori]	Helicobacter pylori	37.1	37.1	1	0.0009	100	118	WP_128006621.1
co-chaperone GroES [Helicobacter pylori]	Helicobacter pylori	37.1	37.1	1	0.0009	100	118	WP_078288828.1
co-chaperone GroES [Helicobacter pylori]	Helicobacter pylori	37.1	37.1	1	0.0009	100	118	WP_171931517.1
co-chaperone GroES [Helicobacter pylori]	Helicobacter pylori	37.1	37.1	1	0.0009	100	118	WP_000671963.1
co-chaperone GroES [Helicobacter pylori]	Helicobacter pylori	37.1	37.1	1	0.0009	100	118	WP_000671938.1
co-chaperone GroES [Helicobacter pylori]	Helicobacter pylori	37.1	37.1	1	0.0009	100	118	WP_079342912.1
co-chaperone GroES [Helicobacter pylori]	Helicobacter pylori	37.1	37.1	1	0.0009	100	118	WP_154481863.1
co-chaperone GroES [Helicobacter pylori]	Helicobacter pylori	37.1	37.1	1	0.0009	100	118	WP_145939909.1
co-chaperone GroES [Helicobacter pylori]	Helicobacter pylori	37.1	37.1	1	0.0009	100	118	WP_000671965.1
co-chaperone GroES [Helicobacter pylori]	Helicobacter pylori	37.1	37.1	1	0.0009	100	118	WP_212871132.1
co-chaperone GroES [Helicobacter pylori]	Helicobacter pylori	37.1	37.1	1	0.0009	100	118	WP_075655934.1
heat shock protein A [Helicobacter pylori]	Helicobacter pylori	37.1	37.1	1	0.0009	100	118	AAP51175.1
co-chaperone GroES [Helicobacter pylori]	Helicobacter pylori	37.1	37.1	1	0.0009	100	118	WP_075707339.1
co-chaperone GroES [Helicobacter pylori]	Helicobacter pylori	37.1	37.1	1	0.0009	100	118	WP_078266207.1
co-chaperone GroES [Helicobacter pylori]	Helicobacter pylori	37.1	37.1	1	0.0009	100	118	WP_079369025.1
co-chaperone GroES [Helicobacter pylori]	Helicobacter pylori	37.1	37.1	1	0.0009	100	118	WP_171880859.1
co-chaperone GroES [Helicobacter pylori]	Helicobacter pylori	37.1	37.1	1	0.0009	100	118	WP_197300269.1
co-chaperone GroES [Helicobacter pylori]	Helicobacter pylori	37.1	37.1	1	0.0009	100	118	WP_079353631.1
co-chaperone GroES [Helicobacter pylori]	Helicobacter pylori	37.1	37.1	1	0.0009	100	118	WP_096469695.1
co-chaperone GroES [Helicobacter pylori]	Helicobacter pylori	37.1	37.1	1	0.0009	100	118	WP_180466743.1
co-chaperone GroES [Helicobacter pylori]	Helicobacter pylori	37.1	37.1	1	0.0009	100	118	WP_208372673.1
co-chaperone GroES [Helicobacter pylori]	Helicobacter pylori	37.1	37.1	1	0.0009	100	118	WP_000671950.1
co-chaperone GroES [Helicobacter pylori]	Helicobacter pylori	37.1	37.1	1	0.0009	100	118	WP_181229650.1
10 kDa chaperonin [Helicobacter pylori]	Helicobacter pylori	37.1	37.1	1	0.0009	100	118	GHQ23158.1
10 kDa chaperonin [Helicobacter pylori]	Helicobacter pylori	37.1	37.1	1	0.0009	100	118	GHQ07563.1
co-chaperone GroES [Helicobacter pylori]	Helicobacter pylori	37.1	37.1	1	0.0009	100	118	WP_015643481.1
co-chaperone GroES [Helicobacter pylori]	Helicobacter pylori	37.1	37.1	1	0.0009	100	118	WP_097718178.1
co-chaperone GroES [Helicobacter pylori]	Helicobacter pylori	37.1	37.1	1	0.0009	100	118	WP_000671943.1
heat shock protein A [Helicobacter pylori]	Helicobacter pylori	37.1	37.1	1	0.0009	100	118	AET81130.1
heat shock protein A [Helicobacter pylori]	Helicobacter pylori	37.1	37.1	1	0.0009	100	118	AET81138.1
co-chaperone GroES [Helicobacter pylori]	Helicobacter pylori	37.1	37.1	1	0.0009	100	118	WP_212886061.1
co-chaperone GroES [Helicobacter pylori]	Helicobacter pylori	37.1	37.1	1	0.0009	100	118	WP_126442365.1
co-chaperone GroES [Helicobacter pylori]	Helicobacter pylori	37.1	37.1	1	0.0009	100	118	WP_128028695.1
co-chaperone GroES [Helicobacter pylori]	Helicobacter pylori	37.1	37.1	1	0.0009	100	118	WP_078261238.1
10 kDa chaperonin [Helicobacter pylori]	Helicobacter pylori	37.1	37.1	1	0.0009	100	118	GHR68910.1
co-chaperone GroES [Helicobacter pylori]	Helicobacter pylori	37.1	37.1	1	0.0009	100	118	WP_096481042.1
co-chaperone GroES [Helicobacter pylori]	Helicobacter pylori	37.1	37.1	1	0.0009	100	118	WP_212778432.1
10 kDa chaperonin [Helicobacter pylori]	Helicobacter pylori	37.1	37.1	1	0.0009	100	118	GHS25825.1
co-chaperone GroES [Helicobacter pylori]	Helicobacter pylori	37.1	37.1	1	0.0009	100	118	WP_203038998.1
co-chaperone GroES [Helicobacter pylori]	Helicobacter pylori	37.1	37.1	1	0.0009	100	118	WP_154460491.1
co-chaperone GroES [Helicobacter pylori]	Helicobacter pylori	37.1	37.1	1	0.0009	100	118	WP_202132903.1
heat shock protein [Helicobacter pylori]	Helicobacter pylori	37.1	37.1	1	0.0009	100	118	CAH17458.1
co-chaperone GroES [Helicobacter pylori]	Helicobacter pylori	37.1	37.1	1	0.0009	100	118	WP_212864954.1
co-chaperone GroES [Helicobacter pylori]	Helicobacter pylori	37.1	37.1	1	0.0009	100	118	WP_127924389.1
co-chaperone GroES [Helicobacter pylori]	Helicobacter pylori	37.1	37.1	1	0.0009	100	118	WP_100968165.1
co-chaperone GroES [Helicobacter pylori]	Helicobacter pylori	37.1	37.1	1	0.0009	100	118	WP_021306477.1
co-chaperone GroES [Helicobacter pylori]	Helicobacter pylori	37.1	37.1	1	0.0009	100	118	WP_024114193.1
co-chaperone GroES [Helicobacter pylori]	Helicobacter pylori	37.1	37.1	1	0.0009	100	118	WP_120825000.1
co-chaperone GroES [Helicobacter pylori]	Helicobacter pylori	37.1	37.1	1	0.0009	100	118	WP_187832447.1
co-chaperone GroES [Helicobacter pylori]	Helicobacter pylori	37.1	37.1	1	0.0009	100	118	WP_165518556.1
co-chaperone GroES [Helicobacter pylori]	Helicobacter pylori	37.1	37.1	1	0.0009	100	118	WP_140512353.1
co-chaperone GroES [Helicobacter pylori]	Helicobacter pylori	37.1	37.1	1	0.0009	100	118	WP_001918650.1
10 kDa chaperonin [Helicobacter pylori]	Helicobacter pylori	37.1	37.1	1	0.0009	100	118	GHR37871.1
co-chaperone GroES [Helicobacter pylori]	Helicobacter pylori	37.1	37.1	1	0.0009	100	118	WP_000671936.1
co-chaperone GroES [Helicobacter pylori]	Helicobacter pylori	37.1	37.1	1	0.0009	100	118	WP_000671928.1
co-chaperone GroES [Helicobacter pylori]	Helicobacter pylori	37.1	37.1	1	0.0009	100	118	WP_197290233.1
co-chaperone GroES [Helicobacter pylori]	Helicobacter pylori	37.1	37.1	1	0.0009	100	118	WP_120813873.1
heat shock protein [Helicobacter pylori]	Helicobacter pylori	37.1	37.1	1	0.0009	100	118	CAQ30464.1
co-chaperone GroES [Helicobacter pylori]	Helicobacter pylori	37.1	37.1	1	0.0009	100	118	WP_064436155.1
co-chaperone GroES [Helicobacter pylori]	Helicobacter pylori	37.1	37.1	1	0.0009	100	118	WP_127960765.1
co-chaperone GroES [Helicobacter pylori]	Helicobacter pylori	37.1	37.1	1	0.0009	100	118	WP_000671924.1
co-chaperone GroES [Helicobacter pylori]	Helicobacter pylori	37.1	37.1	1	0.0009	100	118	WP_000671940.1
co-chaperone GroES [Helicobacter pylori]	Helicobacter pylori	37.1	37.1	1	0.0009	100	118	WP_121054886.1
co-chaperone GroES [Helicobacter pylori]	Helicobacter pylori	37.1	37.1	1	0.0009	100	118	WP_000671929.1
co-chaperone GroES [Helicobacter pylori]	Helicobacter pylori	37.1	37.1	1	0.0009	100	118	WP_024115848.1
co-chaperone GroES [Helicobacter pylori]	Helicobacter pylori	37.1	37.1	1	0.0009	100	118	WP_000671923.1
co-chaperone GroES [Helicobacter pylori]	Helicobacter pylori	37.1	37.1	1	0.0009	100	118	WP_079373349.1
co-chaperone GroES [Helicobacter pylori]	Helicobacter pylori	37.1	37.1	1	0.0009	100	118	WP_208387516.1
co-chaperone GroES [Helicobacter pylori]	Helicobacter pylori	37.1	37.1	1	0.0009	100	118	WP_120924199.1
co-chaperone GroES [Helicobacter pylori]	Helicobacter pylori	37.1	37.1	1	0.0009	100	118	WP_212899673.1
co-chaperonin GroES [Helicobacter pylori]	Helicobacter pylori	37.1	37.1	1	0.0009	100	118	VEJ25114.1
co-chaperone GroES [Helicobacter pylori]	Helicobacter pylori	37.1	37.1	1	0.0009	100	118	WP_000671964.1
co-chaperone GroES [Helicobacter pylori]	Helicobacter pylori	37.1	37.1	1	0.0009	100	118	WP_212866497.1
10 kDa chaperonin [Helicobacter pylori]	Helicobacter pylori	37.1	37.1	1	0.0009	100	118	GHP66949.1
co-chaperone GroES [Helicobacter pylori]	Helicobacter pylori	37.1	37.1	1	0.0009	100	118	WP_033764308.1
co-chaperone GroES [Helicobacter pylori]	Helicobacter pylori	37.1	37.1	1	0.0009	100	118	WP_212850045.1
10 kDa chaperonin [Helicobacter pylori]	Helicobacter pylori	37.1	37.1	1	0.0009	100	118	GHQ68831.1
10 kDa chaperonin [Helicobacter pylori]	Helicobacter pylori	37.1	37.1	1	0.0009	100	118	GHR92022.1
co-chaperone GroES [Helicobacter pylori]	Helicobacter pylori	37.1	37.1	1	0.0009	100	118	WP_000671969.1
co-chaperone GroES [Helicobacter pylori]	Helicobacter pylori	37.1	37.1	1	0.0009	100	118	WP_096521515.1
co-chaperone GroES [Helicobacter pylori]	Helicobacter pylori	37.1	37.1	1	0.0009	100	118	WP_150181160.1
co-chaperone GroES [Helicobacter pylori]	Helicobacter pylori	37.1	37.1	1	0.0009	100	118	WP_212853302.1
co-chaperone GroES [Helicobacter pylori]	Helicobacter pylori	37.1	37.1	1	0.0009	100	118	WP_000671926.1
heat shock protein [Helicobacter pylori]	Helicobacter pylori	37.1	37.1	1	0.0009	100	118	CAH17461.1
chaperonin 10 Kd subunit [Helicobacter pylori SouthAfrica20]	Helicobacter pylori SouthAfrica20	37.1	37.1	1	0.0009	100	118	AGT73263.1
co-chaperone GroES [Helicobacter pylori]	Helicobacter pylori	37.1	37.1	1	0.0009	100	118	WP_000671954.1
co-chaperone GroES [Helicobacter pylori]	Helicobacter pylori	37.1	37.1	1	0.0009	100	118	WP_100956100.1
co-chaperone GroES [Helicobacter pylori]	Helicobacter pylori	37.1	37.1	1	0.0009	100	118	WP_212859179.1
co-chaperone GroES [Helicobacter pylori]	Helicobacter pylori	37.1	37.1	1	0.0009	100	118	WP_147748026.1
10 kDa chaperonin [Helicobacter pylori]	Helicobacter pylori	37.1	37.1	1	0.0009	100	118	GHQ74097.1
co-chaperone GroES [Helicobacter pylori]	Helicobacter pylori	37.1	37.1	1	0.0009	100	118	WP_039093308.1
10 kDa chaperonin [Helicobacter pylori]	Helicobacter pylori	37.1	37.1	1	0.0009	100	118	GHP39086.1
co-chaperone GroES [Helicobacter pylori]	Helicobacter pylori	37.1	37.1	1	0.0009	100	118	WP_120896775.1
co-chaperone GroES [Helicobacter pylori]	Helicobacter pylori	37.1	37.1	1	0.0009	100	118	WP_000671959.1
co-chaperone GroES [Helicobacter pylori]	Helicobacter pylori	37.1	37.1	1	0.0009	100	118	WP_033601587.1
co-chaperone GroES [Helicobacter pylori]	Helicobacter pylori	37.1	37.1	1	0.0009	100	118	WP_064437107.1
co-chaperone GroES [Helicobacter pylori]	Helicobacter pylori	37.1	37.1	1	0.0009	100	118	WP_050841475.1
co-chaperone GroES [Helicobacter pylori]	Helicobacter pylori	37.1	37.1	1	0.0009	100	118	WP_154441079.1
co-chaperone GroES [Helicobacter pylori]	Helicobacter pylori	37.1	37.1	1	0.0009	100	118	WP_000671968.1
co-chaperone GroES [Helicobacter pylori]	Helicobacter pylori	37.1	37.1	1	0.0009	100	118	WP_000671918.1
co-chaperone GroES [Helicobacter pylori]	Helicobacter pylori	37.1	37.1	1	0.0009	100	118	WP_128023378.1
heat shock protein [Helicobacter pylori]	Helicobacter pylori	37.1	37.1	1	0.0009	100	118	CAQ30447.1
co-chaperone GroES [Helicobacter pylori]	Helicobacter pylori	37.1	37.1	1	0.0009	100	118	WP_077642802.1
co-chaperone GroES [Helicobacter pylori]	Helicobacter pylori	37.1	37.1	1	0.0009	100	118	WP_033767138.1
co-chaperone GroES [Helicobacter pylori]	Helicobacter pylori	37.1	37.1	1	0.0009	100	118	WP_050831905.1
co-chaperone GroES [Helicobacter pylori]	Helicobacter pylori	37.1	37.1	1	0.0009	100	118	WP_001938074.1
co-chaperone GroES [Helicobacter pylori]	Helicobacter pylori	37.1	37.1	1	0.0009	100	118	WP_064434100.1
heat shock protein A [Helicobacter pylori]	Helicobacter pylori	37.1	37.1	1	0.0009	100	118	AET81142.1
co-chaperone GroES [Helicobacter pylori]	Helicobacter pylori	37.1	37.1	1	0.0009	100	118	WP_140474876.1
co-chaperone GroES [Helicobacter pylori]	Helicobacter pylori	37.1	37.1	1	0.0009	100	118	WP_139544562.1
co-chaperone GroES [Helicobacter pylori]	Helicobacter pylori	37.1	37.1	1	0.0009	100	118	WP_100959864.1
co-chaperone GroES [Helicobacter pylori]	Helicobacter pylori	37.1	37.1	1	0.0009	100	118	WP_165536069.1
10 kDa chaperonin [Helicobacter pylori]	Helicobacter pylori	37.1	37.1	1	0.0009	100	118	GHR01597.1
co-chaperone GroES [Helicobacter pylori]	Helicobacter pylori	37.1	37.1	1	0.0009	100	118	WP_120981339.1
co-chaperone GroES [Helicobacter pylori]	Helicobacter pylori	37.1	37.1	1	0.0009	100	118	WP_121045907.1
co-chaperone GroES [Helicobacter pylori]	Helicobacter pylori	37.1	37.1	1	0.0009	100	118	WP_202272681.1
co-chaperone GroES [Helicobacter pylori]	Helicobacter pylori	37.1	37.1	1	0.0009	100	118	WP_181227580.1
10 kDa chaperonin [Helicobacter pylori]	Helicobacter pylori	37.1	37.1	1	0.0009	100	118	GHR51086.1
co-chaperone GroES [Helicobacter pylori]	Helicobacter pylori	37.1	37.1	1	0.0009	100	118	WP_000671947.1
co-chaperone GroES [Helicobacter pylori]	Helicobacter pylori	37.1	37.1	1	0.0009	100	118	WP_154506347.1
co-chaperone GroES [Helicobacter pylori]	Helicobacter pylori	37.1	37.1	1	0.0009	100	118	WP_108284205.1
co-chaperone GroES [Helicobacter pylori]	Helicobacter pylori	37.1	37.1	1	0.0009	100	118	WP_024116797.1
co-chaperone GroES [Helicobacter pylori]	Helicobacter pylori	37.1	37.1	1	0.0009	100	118	WP_165512740.1
co-chaperone GroES [Helicobacter pylori]	Helicobacter pylori	37.1	37.1	1	0.0009	100	118	WP_120846260.1
co-chaperone GroES [Helicobacter pylori]	Helicobacter pylori	37.1	37.1	1	0.0009	100	118	WP_120853161.1
co-chaperone GroES [Helicobacter pylori]	Helicobacter pylori	37.1	37.1	1	0.0009	100	118	WP_029567689.1
10 kDa chaperonin [Helicobacter pylori]	Helicobacter pylori	37.1	37.1	1	0.0009	100	118	GHR78639.1
co-chaperone GroES [Helicobacter pylori]	Helicobacter pylori	37.1	37.1	1	0.0009	100	118	WP_000671942.1
co-chaperone GroES [Helicobacter pylori]	Helicobacter pylori	37.1	37.1	1	0.0009	100	118	WP_079371873.1
co-chaperone GroES [Helicobacter pylori]	Helicobacter pylori	37.1	37.1	1	0.0009	100	118	WP_154508665.1
co-chaperone GroES [Helicobacter pylori]	Helicobacter pylori	37.1	37.1	1	0.0009	100	118	WP_000671956.1
co-chaperone GroES [Helicobacter pylori]	Helicobacter pylori	37.1	37.1	1	0.0009	100	118	WP_000671951.1
co-chaperone GroES [Helicobacter pylori]	Helicobacter pylori	37.1	37.1	1	0.0009	100	118	WP_101021102.1
co-chaperone GroES [Helicobacter pylori]	Helicobacter pylori	37.1	37.1	1	0.0009	100	118	WP_120861821.1
co-chaperone GroES [Helicobacter pylori]	Helicobacter pylori	37.1	37.1	1	0.0009	100	118	WP_000671957.1
co-chaperone GroES [Helicobacter pylori]	Helicobacter pylori	37.1	37.1	1	0.0009	100	118	WP_128007346.1
co-chaperone GroES [Helicobacter pylori]	Helicobacter pylori	37.1	37.1	1	0.0009	100	118	WP_120824060.1
co-chaperone GroES [Helicobacter pylori]	Helicobacter pylori	37.1	37.1	1	0.0009	100	118	WP_156594091.1
co-chaperone GroES [Helicobacter pylori]	Helicobacter pylori	37.1	37.1	1	0.0009	100	118	WP_120855516.1
co-chaperone GroES [Helicobacter pylori]	Helicobacter pylori	37.1	37.1	1	0.0009	100	118	WP_208356084.1
co-chaperone GroES [Helicobacter pylori]	Helicobacter pylori	37.1	37.1	1	0.0009	100	118	WP_101019328.1
co-chaperone GroES [Helicobacter pylori]	Helicobacter pylori	37.1	37.1	1	0.0009	100	118	WP_088356949.1
heat shock protein A [Helicobacter pylori]	Helicobacter pylori	37.1	37.1	1	0.0009	100	118	AET81134.1
co-chaperone GroES [Helicobacter pylori]	Helicobacter pylori	37.1	37.1	1	0.0009	100	118	WP_003013533.1
co-chaperone GroES [Helicobacter pylori]	Helicobacter pylori	37.1	37.1	1	0.0009	100	118	WP_212890860.1
co-chaperone GroES [Helicobacter pylori]	Helicobacter pylori	37.1	37.1	1	0.0009	100	118	WP_120897075.1
co-chaperone GroES [Helicobacter pylori]	Helicobacter pylori	37.1	37.1	1	0.0009	100	118	WP_000671962.1
heat shock protein [Helicobacter pylori]	Helicobacter pylori	37.1	37.1	1	0.0009	100	118	CAH17477.1
co-chaperone GroES [Helicobacter pylori]	Helicobacter pylori	37.1	37.1	1	0.0009	100	118	WP_001946051.1
co-chaperone GroES [Helicobacter pylori]	Helicobacter pylori	37.1	37.1	1	0.0009	100	118	WP_120874700.1
10 kDa chaperonin [Helicobacter pylori]	Helicobacter pylori	37.1	37.1	1	0.0009	100	118	GHQ65869.1
co-chaperone GroES [Helicobacter pylori]	Helicobacter pylori	37.1	37.1	1	0.0009	100	118	WP_000671935.1
co-chaperone GroES [Helicobacter pylori]	Helicobacter pylori	37.1	37.1	1	0.0009	100	118	WP_154415612.1
co-chaperone GroES [Helicobacter pylori]	Helicobacter pylori	37.1	37.1	1	0.0009	100	118	WP_024112615.1
10 kDa chaperonin [Helicobacter pylori]	Helicobacter pylori	37.1	37.1	1	0.0009	100	118	GHR06576.1
10 kDa chaperonin [Helicobacter pylori]	Helicobacter pylori	37.1	37.1	1	0.0009	100	118	GHR23640.1
co-chaperone GroES [Helicobacter pylori]	Helicobacter pylori	37.1	37.1	1	0.0009	100	118	WP_197304490.1
co-chaperone GroES [Helicobacter pylori]	Helicobacter pylori	37.1	37.1	1	0.0009	100	118	WP_100999885.1
co-chaperone GroES [Helicobacter pylori]	Helicobacter pylori	37.1	37.1	1	0.0009	100	118	WP_100966820.1
co-chaperone GroES [Helicobacter pylori]	Helicobacter pylori	37.1	37.1	1	0.0009	100	118	WP_108357325.1
co-chaperone GroES [Helicobacter pylori]	Helicobacter pylori	37.1	37.1	1	0.0009	100	118	WP_154455864.1
10 kDa chaperonin [Helicobacter pylori]	Helicobacter pylori	37.1	37.1	1	0.0009	100	118	GHP48380.1
co-chaperone GroES [Helicobacter pylori]	Helicobacter pylori	37.1	37.1	1	0.0009	100	118	WP_164531600.1
co-chaperone GroES [Helicobacter pylori]	Helicobacter pylori	37.1	37.1	1	0.0009	100	118	WP_165516840.1
co-chaperone GroES [Helicobacter pylori]	Helicobacter pylori	37.1	37.1	1	0.0009	100	118	WP_120944384.1
co-chaperone GroES [Helicobacter pylori]	Helicobacter pylori	37.1	37.1	1	0.0009	100	118	WP_142479277.1
co-chaperone GroES [Helicobacter pylori]	Helicobacter pylori	37.1	37.1	1	0.0009	100	118	WP_108528759.1
co-chaperone GroES [Helicobacter pylori]	Helicobacter pylori	37.1	37.1	1	0.0009	100	118	WP_097696287.1
co-chaperone GroES [Helicobacter pylori]	Helicobacter pylori	37.1	37.1	1	0.0009	100	118	WP_097693652.1
co-chaperone GroES [Helicobacter pylori]	Helicobacter pylori	37.1	37.1	1	0.0009	100	118	WP_000671944.1
co-chaperone GroES [Helicobacter pylori]	Helicobacter pylori	37.1	37.1	1	0.0009	100	118	WP_156593272.1
co-chaperone GroES [Helicobacter pylori]	Helicobacter pylori	37.1	37.1	1	0.0009	100	118	WP_000671930.1
co-chaperone GroES [Helicobacter pylori]	Helicobacter pylori	37.1	37.1	1	0.0009	100	118	WP_050843225.1
co-chaperone GroES [Helicobacter pylori]	Helicobacter pylori	37.1	37.1	1	0.0009	100	118	WP_127952139.1
co-chaperone GroES [Helicobacter pylori]	Helicobacter pylori	37.1	37.1	1	0.0009	100	118	WP_203053151.1
co-chaperone GroES [Helicobacter pylori]	Helicobacter pylori	37.1	37.1	1	0.0009	100	118	WP_078279908.1
co-chaperone GroES [Helicobacter pylori]	Helicobacter pylori	37.1	37.1	1	0.0009	100	118	WP_000671920.1
co-chaperone GroES [Helicobacter pylori]	Helicobacter pylori	37.1	37.1	1	0.0009	100	118	WP_096523226.1
co-chaperone GroES [Helicobacter pylori]	Helicobacter pylori	37.1	37.1	1	0.0009	100	118	WP_120896612.1
co-chaperone GroES [Helicobacter pylori]	Helicobacter pylori	37.1	37.1	1	0.0009	100	118	WP_001924239.1
heat shock protein [Helicobacter pylori]	Helicobacter pylori	37.1	37.1	1	0.0009	100	118	CAQ30467.1
co-chaperone GroES [Helicobacter pylori]	Helicobacter pylori	37.1	37.1	1	0.0009	100	118	WP_001945321.1
co-chaperone GroES [Helicobacter pylori]	Helicobacter pylori	37.1	37.1	1	0.0009	100	118	WP_203296889.1
co-chaperone GroES [Helicobacter pylori]	Helicobacter pylori	37.1	37.1	1	0.0009	100	118	WP_015087681.1
co-chaperone GroES [Helicobacter pylori]	Helicobacter pylori	37.1	37.1	1	0.0009	100	118	WP_000671931.1
co-chaperone GroES [Helicobacter pylori]	Helicobacter pylori	37.1	37.1	1	0.0009	100	118	WP_128021888.1
co-chaperone GroES [Helicobacter pylori]	Helicobacter pylori	37.1	37.1	1	0.0009	100	118	WP_015643372.1
co-chaperone GroES [Helicobacter pylori]	Helicobacter pylori	37.1	37.1	1	0.0009	100	118	WP_100949118.1
co-chaperone GroES [Helicobacter pylori]	Helicobacter pylori	37.1	37.1	1	0.0009	100	118	WP_202133895.1
co-chaperone GroES [Helicobacter pylori]	Helicobacter pylori	37.1	37.1	1	0.0009	100	118	WP_100953161.1
heat shock protein A [Helicobacter pylori]	Helicobacter pylori	37.1	37.1	1	0.0009	100	118	AET81144.1
co-chaperone GroES [Helicobacter pylori]	Helicobacter pylori	37.1	37.1	1	0.0009	100	118	WP_120924507.1
co-chaperone GroES [Helicobacter pylori]	Helicobacter pylori	37.1	37.1	1	0.0009	100	118	WP_140471172.1
co-chaperone GroES [Helicobacter pylori]	Helicobacter pylori	37.1	37.1	1	0.0009	100	118	WP_000671953.1
co-chaperone GroES [Helicobacter pylori]	Helicobacter pylori	37.1	37.1	1	0.0009	100	118	WP_021581733.1
co-chaperone GroES [Helicobacter pylori]	Helicobacter pylori	37.1	37.1	1	0.0009	100	118	WP_147806037.1
co-chaperone GroES [Helicobacter pylori]	Helicobacter pylori	37.1	37.1	1	0.0009	100	118	WP_120912532.1
co-chaperone GroES [Helicobacter pylori]	Helicobacter pylori	37.1	37.1	1	0.0009	100	118	WP_000671934.1
co-chaperone GroES [Helicobacter pylori]	Helicobacter pylori	37.1	37.1	1	0.0009	100	118	WP_121298918.1
co-chaperone GroES [Helicobacter pylori]	Helicobacter pylori	37.1	37.1	1	0.0009	100	118	WP_000671966.1
co-chaperone GroES [Helicobacter pylori]	Helicobacter pylori	37.1	37.1	1	0.0009	100	118	WP_000671919.1
co-chaperone GroES [Helicobacter pylori]	Helicobacter pylori	37.1	37.1	1	0.0009	100	118	WP_154452132.1
co-chaperone GroES [Helicobacter pylori]	Helicobacter pylori	37.1	37.1	1	0.0009	100	118	WP_000671922.1
co-chaperone GroES [Helicobacter pylori]	Helicobacter pylori	37.1	37.1	1	0.0009	100	118	WP_058339318.1
co-chaperone GroES [Helicobacter pylori]	Helicobacter pylori	37.1	37.1	1	0.0009	100	118	WP_033776797.1
co-chaperone GroES [Helicobacter pylori]	Helicobacter pylori	37.1	37.1	1	0.0009	100	118	WP_000671932.1
co-chaperone GroES [Helicobacter pylori]	Helicobacter pylori	37.1	37.1	1	0.0009	100	118	WP_000671939.1
co-chaperone GroES [Helicobacter pylori]	Helicobacter pylori	37.1	37.1	1	0.0009	100	118	WP_121296544.1
co-chaperone GroES [Helicobacter pylori]	Helicobacter pylori	37.1	37.1	1	0.0009	100	118	WP_100979298.1
co-chaperone GroES [Helicobacter pylori]	Helicobacter pylori	37.1	37.1	1	0.0009	100	118	WP_100948034.1
co-chaperone GroES [Helicobacter pylori]	Helicobacter pylori	37.1	37.1	1	0.0009	100	118	WP_197301945.1
co-chaperone GroES [Helicobacter pylori]	Helicobacter pylori	37.1	37.1	1	0.0009	100	118	WP_120975536.1
co-chaperone GroES [Helicobacter pylori]	Helicobacter pylori	37.1	37.1	1	0.0009	100	118	WP_000671941.1
co-chaperone GroES [Helicobacter pylori]	Helicobacter pylori	37.1	37.1	1	0.0009	100	118	WP_212864647.1
co-chaperone GroES [Helicobacter pylori]	Helicobacter pylori	37.1	37.1	1	0.0009	100	118	WP_000671933.1
co-chaperone GroES [Helicobacter pylori]	Helicobacter pylori	37.1	37.1	1	0.0009	100	118	WP_131141696.1
co-chaperone GroES [Helicobacter pylori]	Helicobacter pylori	37.1	37.1	1	0.0009	100	118	WP_180577125.1
10 kDa chaperonin [Helicobacter pylori]	Helicobacter pylori	37.1	37.1	1	0.0009	100	118	GHR84065.1
co-chaperone GroES [Helicobacter pylori]	Helicobacter pylori	37.1	37.1	1	0.0009	100	118	WP_127988008.1
co-chaperone GroES [Helicobacter pylori]	Helicobacter pylori	37.1	37.1	1	0.0009	100	118	WP_040161450.1
co-chaperone GroES [Helicobacter pylori]	Helicobacter pylori	37.1	37.1	1	0.0009	100	118	WP_120910499.1
co-chaperone GroES [Helicobacter pylori]	Helicobacter pylori	37.1	37.1	1	0.0009	100	118	WP_033122111.1
co-chaperone GroES [Helicobacter pylori]	Helicobacter pylori	37.1	37.1	1	0.0009	100	118	WP_001941372.1
co-chaperone GroES [Helicobacter pylori]	Helicobacter pylori	37.1	37.1	1	0.0009	100	118	WP_208397175.1
co-chaperone GroES [Helicobacter pylori]	Helicobacter pylori	37.1	37.1	1	0.0009	100	118	WP_217608092.1
co-chaperone GroES [Helicobacter pylori]	Helicobacter pylori	37.1	37.1	1	0.0009	100	118	WP_000671945.1
co-chaperone GroES [Helicobacter pylori]	Helicobacter pylori	37.1	37.1	1	0.0009	100	118	WP_128062455.1
10 kDa chaperonin [Helicobacter pylori]	Helicobacter pylori	37.1	37.1	1	0.0009	100	118	BCI57952.1
co-chaperone GroES [Helicobacter pylori]	Helicobacter pylori	37.1	37.1	1	0.0009	100	118	WP_000671955.1
co-chaperone GroES [Helicobacter pylori]	Helicobacter pylori	37.1	37.1	1	0.0009	100	118	WP_039704063.1
co-chaperone GroES [Helicobacter pylori]	Helicobacter pylori	37.1	37.1	1	0.0009	100	118	WP_121094101.1
co-chaperone GroES [Helicobacter pylori]	Helicobacter pylori	37.1	37.1	1	0.0009	100	118	WP_128013032.1
co-chaperone GroES [Helicobacter pylori]	Helicobacter pylori	37.1	37.1	1	0.0009	100	118	WP_000671948.1
co-chaperone GroES [Helicobacter pylori]	Helicobacter pylori	37.1	37.1	1	0.0009	100	118	WP_128035210.1
co-chaperone GroES [Helicobacter pylori]	Helicobacter pylori	37.1	37.1	1	0.0009	100	118	WP_078267653.1
10 kDa chaperonin [Helicobacter pylori]	Helicobacter pylori	37.1	37.1	1	0.0009	100	118	GHR10395.1
co-chaperone GroES [Helicobacter pylori]	Helicobacter pylori	37.1	37.1	1	0.0009	100	118	WP_021305559.1
co-chaperone GroES [Helicobacter pylori]	Helicobacter pylori	37.1	37.1	1	0.0009	100	118	WP_154462846.1
co-chaperone GroES [Helicobacter pylori]	Helicobacter pylori	37.1	37.1	1	0.0009	100	118	WP_025223400.1
10 kDa chaperonin [Helicobacter pylori]	Helicobacter pylori	37.1	37.1	1	0.0009	100	118	GHQ12882.1
co-chaperone GroES [Helicobacter pylori]	Helicobacter pylori	37.1	37.1	1	0.0009	100	118	WP_000671949.1
co-chaperone GroES [Helicobacter pylori]	Helicobacter pylori	37.1	37.1	1	0.0009	100	118	WP_089483029.1
co-chaperone GroES [Helicobacter pylori]	Helicobacter pylori	37.1	37.1	1	0.0009	100	118	WP_040157068.1
co-chaperone GroES [Helicobacter pylori]	Helicobacter pylori	37.1	37.1	1	0.0009	100	118	WP_208370526.1
co-chaperone GroES [Helicobacter pylori]	Helicobacter pylori	37.1	37.1	1	0.0009	100	118	WP_064431522.1
co-chaperone GroES [Helicobacter pylori]	Helicobacter pylori	37.1	37.1	1	0.0009	100	118	WP_021303970.1
co-chaperone GroES [Helicobacter pylori]	Helicobacter pylori	37.1	37.1	1	0.0009	100	118	WP_077657772.1
co-chaperone GroES [Helicobacter pylori]	Helicobacter pylori	37.1	37.1	1	0.0009	100	118	WP_096391851.1
co-chaperone GroES [Helicobacter pylori]	Helicobacter pylori	37.1	37.1	1	0.0009	100	118	WP_000671952.1
co-chaperone GroES [Helicobacter pylori]	Helicobacter pylori	37.1	37.1	1	0.0009	100	118	WP_025367129.1
co-chaperone GroES [Helicobacter pylori]	Helicobacter pylori	37.1	37.1	1	0.0009	100	118	WP_000671927.1
co-chaperone GroES [Helicobacter pylori]	Helicobacter pylori	37.1	37.1	1	0.0009	100	118	WP_212858059.1
co-chaperone GroES [Helicobacter pylori]	Helicobacter pylori	37.1	37.1	1	0.0009	100	118	WP_128065968.1
co-chaperone GroES [Helicobacter pylori]	Helicobacter pylori	37.1	37.1	1	0.0009	100	118	WP_097714113.1
co-chaperone GroES [Helicobacter pylori]	Helicobacter pylori	37.1	37.1	1	0.0009	100	118	WP_140539478.1
co-chaperone GroES [Helicobacter pylori]	Helicobacter pylori	37.1	37.1	1	0.0009	100	118	WP_217583251.1
co-chaperone GroES [Helicobacter pylori]	Helicobacter pylori	37.1	37.1	1	0.0009	100	118	WP_097693808.1
co-chaperone GroES [Helicobacter pylori]	Helicobacter pylori	37.1	37.1	1	0.0009	100	118	WP_042636805.1
heat shock protein [Helicobacter pylori]	Helicobacter pylori	37.1	37.1	1	0.0009	100	117	CAQ30457.1
heat shock protein A [Helicobacter pylori NCTC 11639]	Helicobacter pylori NCTC 11639	37.1	37.1	1	0.0009	100	117	ABA87131.1
co-chaperone GroES [Helicobacter pylori]	Helicobacter pylori	37.1	37.1	1	0.0009	100	117	WP_078252042.1
co-chaperone GroES [Helicobacter pylori]	Helicobacter pylori	37.1	37.1	1	0.0009	100	117	WP_101024243.1
heat shock protein [Helicobacter pylori]	Helicobacter pylori	37.1	37.1	1	0.0009	100	117	CAQ30462.1
co-chaperone GroES [Helicobacter pylori]	Helicobacter pylori	37.1	37.1	1	0.0009	100	116	WP_128056858.1
heat shock protein [Helicobacter pylori]	Helicobacter pylori	37.1	37.1	1	0.0009	100	116	CAQ30448.1
heat shock protein [Helicobacter pylori]	Helicobacter pylori	37.1	37.1	1	0.0009	100	115	QLT73820.1
co-chaperone GroES [Helicobacter pylori]	Helicobacter pylori	37.1	37.1	1	0.0009	100	115	WP_097706764.1
co-chaperone GroES [Helicobacter pylori]	Helicobacter pylori	37.1	37.1	1	0.0009	100	115	WP_097706823.1
co-chaperone GroES [Helicobacter pylori]	Helicobacter pylori	37.1	37.1	1	0.0009	100	106	WP_189394744.1
heat shock protein [Helicobacter pylori]	Helicobacter pylori	37.1	37.1	1	0.0009	100	105	CAQ30445.1
heat shock protein [Helicobacter pylori]	Helicobacter pylori	37.1	37.1	1	0.0009	100	105	CAH17403.1
heat shock protein [Helicobacter pylori]	Helicobacter pylori	37.1	37.1	1	0.0009	100	105	CAH17401.1
heat shock protein [Helicobacter pylori]	Helicobacter pylori	37.1	37.1	1	0.0009	100	105	CAH17399.1
heat shock protein [Helicobacter pylori]	Helicobacter pylori	37.1	37.1	1	0.0009	100	105	CAH17405.1
heat shock protein [Helicobacter pylori]	Helicobacter pylori	37.1	37.1	1	0.0009	100	105	CAH17406.1
heat shock protein [Helicobacter pylori]	Helicobacter pylori	37.1	37.1	1	0.0009	100	105	CAH17404.1
heat shock protein [Helicobacter pylori]	Helicobacter pylori	37.1	37.1	1	0.0009	100	104	CAH17397.1
heat shock protein [Helicobacter pylori]	Helicobacter pylori	37.1	37.1	1	0.0009	100	104	CAH17398.1
co-chaperone GroES [Helicobacter pylori]	Helicobacter pylori	37.1	37.1	1	0.0009	100	103	WP_097709815.1
co-chaperone GroES [Helicobacter pylori]	Helicobacter pylori	37.1	37.1	1	0.0009	100	101	WP_128036463.1
heat shock protein [Helicobacter pylori]	Helicobacter pylori	37.1	37.1	1	0.0009	100	89	CAQ30439.1
co-chaperone GroES [Helicobacter pylori]	Helicobacter pylori	37.1	37.1	1	0.0009	100	86	WP_097706763.1
co-chaperone GroES [Helicobacter pylori]	Helicobacter pylori	37.1	37.1	1	0.001	100	74	MBH0275411.1
co-chaperone GroES [Helicobacter pylori]	Helicobacter pylori	33.7	33.7	1	0.014	90.91	118	WP_120932190.1
heat shock protein [Helicobacter pylori]	Helicobacter pylori	33.7	33.7	1	0.014	90.91	118	CAQ30453.1
heat shock protein [Helicobacter pylori]	Helicobacter pylori	33.7	33.7	1	0.014	90.91	117	CAQ30455.1
heat shock protein [Helicobacter pylori]	Helicobacter pylori	33.7	33.7	1	0.014	90.91	102	CAQ30443.1
co-chaperone GroES [Helicobacter pylori]	Helicobacter pylori	31.2	31.2	1	0.11	90.91	118	WP_197302990.1
heat shock protein [Helicobacter pylori]	Helicobacter pylori	31.2	31.2	0.9	0.11	90	100	CAQ30436.1
heat shock protein [Helicobacter pylori]	Helicobacter pylori	27.4	27.4	0.81	2.6	88.89	99	CAQ30435.1
heat shock protein [Helicobacter pylori]	Helicobacter pylori	26.1	26.1	0.81	7.3	88.89	99	CAQ30442.1
